# Supplementary material for: Identification of a Sgo2-Dependent but Mad2-Independent Pathway Controlling Anaphase Onset in Fission Yeast
Source: Cell Rep. 2017 Feb 7;18(6):1422–33. doi: 10.1016/j.celrep.2017.01.032 (PMC5316559; doi:10.1016/j.celrep.2017.01.032)
Supplement: Table S1. List of Fission Yeast Strains Used in This Study — All strains are ura4-D18 leu1-32. ade6 allele is unknown unless stated. [file mmc2.xlsx]

## Sheet: Sheet1
Figure 1A
JM4099	h- klp9-GFP:kanR sid4-TdTomato:natR
Figure 1B
JM4086	h- ark1-GFP:kanR sid4-TdTomato:natR
JM4091	h- ase1-GFP:kanR sid4-TdTomato:natR
JM3944	h- cls1-3GFP:kanR	F. Chang
JM4720	h+ cls1-3GFP:kanR sid4-TdTomato:natR
JM4090	h? klp9::hygR ark1-GFP:kanR sid4-TdTomato:natR
JM4094	h? klp9::hygR ase1-GFP:kanR sid4-TdTomato:natR
JM5545	h+ klp9::hygR cls1-3GFP:kanR sid4-TdTomato:natR
Figure 1C
JM6816	h+ nda3-KM311 ark1-13myc:kanR
JM6890	h? klp9-GFP:kanR nda3-KM311 ark1-13myc:kanR
Figure 1D
JM3955	h- clp1(C286S)-13myc:kanR	D. McCollum
JM4191	h? clp1(C286S)-13myc:kanR ark1-GFP:kanR sid4-TdTomato:natR
JM4113	h? clp1(C286S)-13myc:kanR klp9-GFP:kanR sid4-TdTomato:natR
JM5602	h? clp1(C286S)-13myc:kanR cls1-3GFP:kanR sid4-TdTomato:natR
JM9027	h? clp1(C286S)-13myc:natR ase1-GFP:kanR sid4-TdTomato:natR
Figure 1E
JM6816	h+ nda3-KM311 ark1-13myc:kanR
JM6890	h? nda3-KM311 ark1-13myc:kanR klp9-GFP:kanR
JM7598	h+ nda3-KM311 ark1-13myc:kanR clp1(C286S):natR
JM7635	h? nda3-KM311 ark1-13myc:kanR klp9-GFP:kanR clp1(C286S):natR
Figure 1G
JM4608	h- klp9(∆38C)-GFP:hygR sid4-TdTomato:natR
Figure 1H
JM5543	h+ klp9(∆38C):hygR ark1-GFP:kanR sid4-TdTomato:natR
JM5541	h+ klp9(∆38C):hygR ase1-GFP:kanR sid4-TdTomato:natR
JM5547	h+ klp9(∆38C):hygR cls1-3GFP:kanR sid4-TdTomato:natR
Figure 1I
JM6816	h+ nda3-KM311 ark1-13myc:kanR
JM6890	h? klp9-GFP:kanR nda3-KM311 ark1-13myc:kanR
JM7221	h- klp9(∆38C)-GFP:hygR nda3-KM311 ark1-13myc:kanR
JM8771	h- nda3-KM311 bir1-13myc:kanR
JM8802	h? klp9-GFP:hygR nda3-KM311 bir1-13myc:kanR
JM8803	h? klp9(∆38C)-GFP:hygR nda3-KM311 bir1-13myc:kanR
Figure 1J
JM7228	h+ klp9::hygR klp9(4SA):leu1 ark1-GFP:kanR sid4-TdTomato:natR
JM6736	h? klp9::hygR klp9(4SA):leu1 bir1-GFP:kanR sid4-TdTomato:natR
JM6732	h? klp9::hygR klp9(4SA):leu1 nbl1-GFP:kanR sid4-TdTomato:natR
JM7224	h+ klp9::hygR klp9(4SA):leu1 pic1-GFP:kanR sid4-TdTomato:natR
JM7230	h+ klp9::hygR klp9(4SD):leu1 ark1-GFP:kanR sid4-TdTomato:natR
JM6639	h- klp9::hygR klp9(4SD):leu1 bir1-GFP:kanR sid4-TdTomato:natR
JM6637	h+ klp9::hygR klp9(4SD):leu1 nbl1-GFP:kanR sid4-TdTomato:natR
JM7226	h+ klp9::hygR klp9(4SD):leu1 pic1-GFP:kanR sid4-TdTomato:natR
Figure 2A
JM2763	h- ndc80-GFP:kanR cdc11-CFP:kanR
JM3323	h+ klp9::hygR ndc80-GFP:kanR cdc11-CFP:kanR
Figure 2B
JM2794	h- ade6-M210 + Ch16(ade6-M216)	J. Javerzat
JM2790	h- ade6-M210 + Ch16(ade6-M216 bub1::ura4)	J. Javerzat
JM3426	h? klp9::hygR ade6-M210 + Ch16(ade6-M216 bub1::ura4)
JM2938	h- dam1::kanR ade6-M210 + Ch16(ade6-M216 bub1::ura4)
JM6342	h? klp6::ura4 ade6-M210 + Ch16(ade6-M216)
Figure 2C
PR100	h+	P. Russell
JM3219	h- klp9::kanR
JM2881	h+ dam1::kanR
JM3007	h- klp5::ura4
Figure 2D
JM3956	h+ cen2:lacO-kanR-ura4 his7:GFP-lacI-NLS lys1-1	Y. Watanabe
JM5804	h+ cen2:lacO-kanR-ura4 his7:GFP-lacI-NLS sid4-TdTomato:natR
JM7858	h? klp9::hygR cen2:lacO-kanR-ura4 his7:GFP-lacI-NLS sid4-TdTomato:natR
Figures 3B & 3C
JM4506	h? dad1-GFP:kanR sid4-TdTomato:natR klp9::hygR klp9:leu1
JM4504	h? dad1-GFP:kanR sid4-TdTomato:natR klp9::hygR empty:leu1
JM4508	h? dad1-GFP:kanR sid4-TdTomato:natR klp9::hygR klp9(G296A):leu1
JM4510	h? dad1-GFP:kanR sid4-TdTomato:natR klp9::hygR klp9(∆38C):leu1
Figure 3D
JM9725	h? cdc13-117:cdc13-GFP:LEU2 klp9::hygR klp9:leu1
JM9726	h? cdc13-117:cdc13-GFP:LEU2 klp9::hygR empty:leu1
JM9567	h? cdc13-117:cdc13-GFP:LEU2 klp9::hygR klp9(G296A):leu1
JM9727	h? cdc13-117:cdc13-GFP:LEU2 klp9::hygR klp9(∆38C):leu1
Figure 4A
JM3895	h- dad1-GFP:kanR sid4-TdTomato:natR
JM3897	h- klp9::hygR dad1-GFP:kanR sid4-TdTomato:natR
JM4157	h- bub1::ura4 dad1-GFP:kanR sid4-TdTomato:natR
JM4201	h? bub1::ura4 klp9::hygR dad1-GFP:kanR sid4-TdTomato:natR
JM4161	h- mph1::ura4 dad1-GFP:kanR sid4-TdTomato:natR
JM4200	h? mph1::ura4 klp9::hygR dad1-GFP:kanR sid4-TdTomato:natR
JM4167	h- mad3::ura4 dad1-GFP:kanR sid4-TdTomato:natR
JM4199	h? mad3::ura4 klp9::hygR dad1-GFP:kanR sid4-TdTomato:natR
JM4154	h+ mad1::ura4 dad1-GFP:kanR sid4-TdTomato:natR
JM4197	h? mad1::ura4 klp9::hygR dad1-GFP:kanR sid4-TdTomato:natR
JM4155	h- mad2::ura4 dad1-GFP:kanR sid4-TdTomato:natR
JM4198	h? mad2::ura4 klp9::hygR dad1-GFP:kanR sid4-TdTomato:natR
JM4159	h- bub3::ura4 dad1-GFP:kanR sid4-TdTomato:natR
JM4202	h? bub3::ura4 klp9::hygR dad1-GFP:kanR sid4-TdTomaro:natR
Figure 4B
JM3895	h- dad1-GFP:kanR sid4-TdTomato:natR
JM3897	h- klp9::hygR dad1-GFP:kanR sid4-TdTomato:natR
JM4167	h- mad3::ura4 dad1-GFP:kanR sid4-TdTomato:natR
JM4199	h? mad3::ura4 klp9::hygR dad1-GFP:kanR sid4-TdTomato:natR
JM4155	h- mad2::ura4 dad1-GFP:kanR sid4-TdTomato:natR
JM4198	h? mad2::ura4 klp9::hygR dad1-GFP:kanR sid4-TdTomato:natR
Figure 4C
JM3895	h- dad1-GFP:kanR sid4-TdTomato:natR
JM3897	h- klp9::hygR dad1-GFP:kanR sid4-TdTomato:natR
JM4146	h+ dam1::hygR dad1-GFP:kanR sid4-TdTomato:natR
JM4403	h- mal3::ura4 dad1-GFP:kanR sid4-TdTomato:natR
JM4167	h- mad3::ura4 dad1-GFP:kanR sid4-TdTomato:natR
JM4199	h? mad3::ura4 klp9::hygR dad1-GFP:kanR sid4-TdTomato:natR
JM4207	h? mad3::ura4 dam1::hygR dad1-GFP:kanR sid4-TdTomato:natR
JM4431	h? mad3::hygR mal3::ura4 dad1-GFP:kanR sid4-TdTomato:natR
JM4155	h- mad2::ura4 dad1-GFP:kanR sid4-TdTomato:natR
JM4198	h? mad2::ura4 klp9::hygR dad1-GFP:kanR sid4-TdTomato:natR
JM4206	h? mad2::ura4 dam1::hygR dad1-GFP:kanR sid4-TdTomato:natR
JM4429	h? mad2::ura4 mal3::ura4 dad1-GFP:kanR sid4-TdTomato:natR
JM4154	h+ mad1::ura4 dad1-GFP:kanR sid4-TdTomato:natR
JM4197	h? mad1::ura4 klp9::hygR dad1-GFP:kanR sid4-TdTomato:natR
JM4205	h? mad1::ura4 dam1::hygR dad1-GFP:kanR sid4-TdTomato:natR
JM4495	h? mad1::ura4 mal3::ura4 dad1-GFP:kanR sid4-TdTomato:natR
JM9098	h? mad2(dimermut):leu1 dad1-GFP:kanR sid4-TdTomato:natR mad2::ura4
JM9162	h? mad2(dimermut):leu1 dad1-GFP:kanR sid4-TdTomato:natR his3-D1 mad2::ura4
JM9100	h? mad2(dimermut):leu1 klp9::hygR dad1-GFP:kanR sid4-TdTomato:natR mad2::ura4
JM9164	h? mad2(dimermut):leu1 mal3::his3 dad1-GFP:kanR sid4-TdTomato:natR his3-D1 mad2::ura4
Figure 4D
JM3895	h- dad1-GFP:kanR sid4-TdTomato:natR
JM3897	h- klp9::hygR dad1-GFP:kanR sid4-TdTomato:natR
JM4146	h+ dam1::hygR dad1-GFP:kanR sid4-TdTomato:natR
JM4403	h- mal3::ura4 dad1-GFP:kanR sid4-TdTomato:natR
JM4157	h- bub1::ura4 dad1-GFP:kanR sid4-TdTomato:natR
JM4201	h? bub1::ura4 klp9::hygR dad1-GFP:kanR sid4-TdTomato:natR
JM4209	h? bub1::ura4 dam1::hygR dad1-GFP:kanR sid4-TdTomato:natR
JM4860	h? bub1::ura4 mal3::ura4 dad1-GFP:kanR sid4-TdTomato:natR
JM9021	h? bub1(SATATA) dad1-GFP:kanR sid4-TdTomato:natR
JM9023	h? bub1(SATATA) klp9::hygR dad1-GFP:kanR sid4-TdTomato:natR
JM9025	h? bub1(SATATA) mal3::ura4 klp9::hygR dad1-GFP:kanR sid4-TdTomato:natR
JM3600	h+ sgo2::natR lys1-1
JM4163	h- sgo2::natR dad1-GFP:kanR sid4-TdTomato:natR lys1-1
JM4477	h? sgo2::natR klp9::hygR dad1-GFP:kanR sid4-TdTomato:natR lys1-1
JM4211	h? sgo2::natR dam1::hygR dad1-GFP:kanR sid4-TdTomato:natR lys1-1
JM4512	h? sgo2::natR mal3::ura4 dad1-GFP:kanR sid4-TdTomato:natR lys1-1
Figure 4E
JM4086	h- ark1-GFP:kanR sid4-TdTomato:natR
JM4090	h? ark1-GFP:kanR sid4-TdTomato:natR klp9::hygR
JM9568	h? ark1-GFP:kanR sid4-TdTomato:natR sgo2:natR lys1-1
JM9569	h? ark1-GFP:kanR sid4-TdTomato:natR klp9::hygR sgo2:natR lys1-1
Figure 5A
JM4473	h- dad1-GFP:kanR sid4-TdTomato:natR mad3::ura4 empty:leu1
JM4628	h? klp9::hygR dad1-GFP:kanR sid4-TdTomato:natR mad3::ura4 empty:leu1
JM4457	h? dam1::hygR dad1-GFP:kanR sid4-TdTomato:natR mad3::ura4 empty:leu1
JM4846	h? mal3::ura4 dad1-GFP:kanR sid4-TdTomato:natR mad3::hygR empty:leu1
JM4474	h- dad1-GFP:kanR sid4-TdTomato:natR mad3::ura4 mad3:leu1
JM4630	h? klp9::hygR dad1-GFP:kanR sid4-TdTomato:natR mad3::ura4 mad3:leu1
JM4559	h? dam1::hygR dad1-GFP:kanR sid4-TdTomato:natR mad3::ura4 mad3:leu1
JM4848	h? mal3::ura4 dad1-GFP:kanR sid4-TdTomato:natR mad3::hygR mad3:leu1
JM4493	h- dad1-GFP:kanR sid4-TdTomato:natR mad3::ura4 mad3(KEN20AAA):leu1
JM4632	h? klp9::hygR dad1-GFP:kanR sid4-TdTomato:natR mad3::ura4 mad3(KEN20AAA):leu1
JM4561	h? dam1::hygR dad1-GFP:kanR sid4-TdTomato:natR mad3::ura4 mad3(KEN20AAA):leu1
JM4850	h? mal3::ura4 dad1-GFP:kanR sid4-TdTomato:natR mad3::hygR mad3(KEN20AAA):leu1
JM4494	h- dad1-GFP:kanR sid4-TdTomato:natR mad3::ura4 mad3(KEN271AAA):leu1
JM4634	h? klp9::hygR dad1-GFP:kanR sid4-TdTomato:natR mad3::ura4 mad3(KEN271AAA):leu1
JM4563	h? dam1::hygR dad1-GFP:kanR sid4-TdTomato:natR mad3::ura4 mad3(KEN271AAA):leu1
JM4852	h? mal3::ura4 dad1-GFP:kanR sid4-TdTomato:natR mad3::hygR mad3(KEN271AAA):leu1
Figure 5B
JM9377	h? cdc25-22 klp9::hygR slp1-3HA:kanR his3-D1
JM7689	h- cdc25-22 klp9::hygR slp1-3HA:kanR mad3-GFP:his3 his3-D1
JM7691	h- cdc25-22 klp9::hygR slp1-3HA:kanR mad3(KEN20AAA)-GFP:his3 his3-D1
JM7776	h? cdc25-22 klp9::hygR slp1-3HA:kanR mad3-GFP:his3 mad2::ura4 his3-D1
JM7779	h? cdc25-22 klp9::hygR slp1-3HA:kanR mad3(KEN20AAA)-GFP:his3 mad2::ura4 his3-D1
Figure S1A
JM6438	h+ klp9-RFP:hygR ark1-GFP:kanR
JM6434	h+ klp9-RFP:hygR cls1-3GFP:kanR
Figure S1B
JM4086	h- ark1-GFP:kanR sid4-TdTomato:natR
JM4090	h? ark1-GFP:kanR sid4-TdTomato:natR klp9::hygR
JM5543	h+ ark1-GFP:kanR sid4-TdTomato:natR klp9(∆38C)::hygR
JM4720	h+ cls1-3GFP:kanR sid4-TdTomato:natR
JM5545	h+ cls1-3GFP:kanR sid4-TdTomato:natR klp9::hygR
JM5547	h+ cls1-3GFP:kanR sid4-TdTomato:natR klp9(∆38C)::hygR
Figure S1C
JM5520	h- bir1-GFP:kanR	K. Gould
JM5561	h+ bir1-GFP:kanR sid4-TdTomato:natR
JM5521	h- nbl1-GFP:kanR	K. Gould
JM5555	h+ nbl1-GFP:kanR sid4-TdTomato:natR
JM5549	h+ pic1-GFP:kanR sid4-TdTomato:natR
JM5563	h+ klp9::hygR bir1-GFP:kanR sid4-TdTomato:natR
JM5557	h+ klp9::hygR nbl1-GFP:kanR sid4-TdTomato:natR
JM5551	h+ klp9::hygR pic1-GFP:kanR sid4-TdTomato:natR
JM5565	h+ klp9(∆38C):hygR bir1-GFP:kanR sid4-TdTomato:natR
JM5559	h+ klp9(∆38C):hygR nbl1-GFP:kanR sid4-TdTomato:natR
JM5553	h+ klp9(∆38C):hygR pic1-GFP:kanR sid4-TdTomato:natR
Figure S1D
JM6565	h- cdc2-as1	V. Simanis
JM6697	h? klp9-GFP:kanR nmt41-mph1:natR cdc2-as1 sid4-TdTomato:hygR
Figure S1E
JM6693	h? ark1-GFP:kanR nmt41-mph1:natR cdc2-as1 sid4-TdTomato:hygR
Figure S1F
JM4099	h- klp9-GFP:kanR sid4-TdTomato:natR
JM4608	h- klp9(∆38C)-GFP:hygR sid4-TdTomato:natR
Figure S1G
JM9043	h? sid4-TdTomato:natR klp9-GFP:ura4
JM9044	h? sid4-TdTomato:natR klp9(4SA)-GFP:ura4
JM9045	h? sid4-TdTomato:natR klp9(4SD)-GFP:ura4
Figure S2A
PT1128	h+ ase1::kanR gfp-ase(S4D):ura4	P. Tran
JM3725	h+ sid4-TdTomato:hygR	I. Hagan
JM6566	h- sid4-TdTomato:natR ase1::kanR GFP-ase1(4SD):ura4 klp9::hygR klp9(4SD):leu1
JM4506	h? dad1-GFP:kanR sid4-TdTomato:natR klp9::hygR klp9:leu1
JM4504	h? dad1-GFP:kanR sid4-TdTomato:natR klp9::hygR empty:leu1
Figure S2B
JM2763	h- ndc80-GFP:kanR cdc11-CFP:kanR
JM3919	h- ndc80-GFP:kanR cdc11-CFP:kanR clp1::ura4
JM4304	h+ ndc80-GFP:kanR cdc11-CFP:kanR clp1(C286S)-13myc:kanR
Figure S3A
JM2763	h- ndc80-GFP:kanR cdc11-CFP:kanR
JM3323	h+ klp9::hygR ndc80-GFP:kanR cdc11-CFP:kanR
Figure S3B
JM2589	h- cdc13-117:cdc13-GFP:LEU2	M. Yanagida
JM3421	h- cdc13-117:cdc13-GFP:LEU2 ndc80-CFP:kanR
JM3423	h? klp9::hygR cdc13-117:cdc13-GFP:LEU2 ndc80-CFP:kanR
Figure S3C
JM3833	h- ark1-as3:hygR	S. Hauf
JM4791	h- nda3-KM311 ark1-as3:hygR cdc13-117:cdc13-GFP:LEU2
JM5030	h? dis2::ura4 nda3-KM311 ark1-as3:hygR cdc13-117:cdc13-GFP:LEU2
JM5342	h+ klp9::kanR nda3-KM311 ark1-as3:hygR cdc13-117:cdc13-GFP:LEU2
Figure S3D
JM2706	h- nda3-KM311 cdc13-117:cdc13-GFP:LEU2
JM4338	h- dis2::ura4 nda3-KM311 cdc13-117:cdc13-GFP:LEU2
JM4381	h? klp9::hygR nda3-KM311 cdc13-117:cdc13-GFP:LEU2
JM4383	h? dis2::ura4 klp9::hygR nda3-KM311 cdc13-117:cdc13-GFP:LEU2
Figure S3E
JM2763	h- ndc80-GFP:kanR cdc11-CFP:kanR
JM3323	h+ klp9::hygR ndc80-GFP:kanR cdc11-CFP:kanR
JM5804	h+ cen2:lacO-kanR-ura4 his7:GFP-lacI-NLS sid4-TdTomato:natR
JM7858	h?klp9::hygR cen2:lacO-kanR-ura4 his7:GFP-lacI-NLS sid4-TdTomato:natR
Figure S4A
JM3318	h+ klp9-GFP:kanR
JM4667	h- klp9::hygR klp9-GFP:kanR:leu1
JM4743	h- klp9::hygR klp9(SwII)-GFP:kanR:leu1 sid4-TdTomato:natR
JM9595	h? klp9::hygR klp9(∆38C)-GFP:kanR:leu1
Figure S4B
JM4741	h? klp9::hygR klp9-GFP:kanR sid4-TdTomato:natR
JM4743	h? klp9::hygR klp9(SwII)-GFP:kanR sid4-TdTomato:natR
Figure S4C
JM6575	h- klp9::hygR klp9(SwII):leu1 sid4-TdTomato:natR ark1-GFP:kanR
JM6569	h- klp9::hygR klp9(SwII):leu1 sid4-TdTomato:natR bir1-GFP:kanR
JM6571	h- klp9::hygR klp9(SwII):leu1 sid4-TdTomato:natR nbl1-GFP:kanR
JM9019	h? klp9::hygR klp9(SwII):leu1 sid4-TdTomato:natR pic1-GFP:kanR
JM6573	h- klp9::hygR klp9(SwII):leu1 sid4-TdTomato:natR ase1-GFP:kanR
JM9017	h? klp9::hygR klp9(SwII):leu1 sid4-TdTomato:natR cls1-3GFP:kanR
Figure S4D
JM9725	h? cdc13-117:cdc13-GFP:LEU2 klp9::hygR klp9:leu1
JM9726	h? cdc13-117:cdc13-GFP:LEU2 klp9::hygR empty:leu1
JM9567	h? cdc13-117:cdc13-GFP:LEU2 klp9::hygR klp9(G296A):leu1
JM9727	h? cdc13-117:cdc13-GFP:LEU2 klp9::hygR klp9(∆38C):leu1
Figure S5A
JM4751	h? dad1-GFP:kanR sid4-TdTomato:natR mad3::hygR empty:leu1 + pREP4X-mad2
JM4752	h? dad1-GFP:kanR sid4-TdTomato:natR mad3::hygR mad3:leu1 + pREP4X-mad2
JM4754	h? dad1-GFP:kanR sid4-TdTomato:natR mad3::hygR mad3(KEN20AAA):leu1 + pREP4X-mad2
JM4756	h? dad1-GFP:kanR sid4-TdTomato:natR mad3::hygR mad3(KEN271AAA):leu1 + pREP4X-mad2
Figures S5B & S5C
JM4144	h- nda3-KM311 dad1-GFP:kanR sid4-TdTomato:natR
JM4683	h? nda3-KM311 dad1-GFP:kanR sid4-TdTomato:natR mad3::ura4 empty:leu1
JM4684	h? nda3-KM311 dad1-GFP:kanR sid4-TdTomato:natR mad3::ura4 mad3:leu1
JM4685	h? nda3-KM311 dad1-GFP:kanR sid4-TdTomato:natR mad3::ura4 mad3(KEN20AAA):leu1
JM4686	h? nda3-KM311 dad1-GFP:kanR sid4-TdTomato:natR mad3::ura4 mad3(KEN271AAA):leu1
Figure S5D
JM7685	h- cdc25-22 slp1-3HA:kanR mad3-GFP:his3 mad2::ura4 his3-D1
